# Supplementary material for: Multivariate Analysis of Inflammatory and Regenerative Mediators in an In Vitro Canine Osteoarthritis System Treated with Platelet Gel Supernatants
Source: Gels. 2026 Jul 9;12(7):615. doi: 10.3390/gels12070615 (PMC13409436; doi:10.3390/gels12070615)
Supplement: Supplementary file 1 [file gels-12-00615-s001.zip]

Archive with 2 entries (2 files):
- Supp Figure S1.pdf
- Tables S1-S3.pdf
